# Supplementary material for: Use of novel lab assays to examine the effect of pyrethroid-treated bed nets on blood-feeding success and longevity of highly insecticide-resistant Anopheles gambiae s.l. mosquitoes
Source: Parasit Vectors. 2022 Mar 28;15:111. doi: 10.1186/s13071-022-05220-y (PMC8962112; doi:10.1186/s13071-022-05220-y)
Supplement: Supplementary file 4 — Additional file 4: Table C. Scripts of the statistical analysis in Rstudio. [file 13071_2022_5220_MOESM4_ESM.csv]

experimental.blocks	age.at.first.exposure	age.at.death	days.post.exposure	strain	net.types	access.to.arm	exposure.times	exposure.time.categories	feeding.status	blood.feeding.categories	death	subset
1	4	15	11	Mbe+Yao Koffikro	ITN	arm	60	1	1	1	1	1
1	4	16	12	Mbe+Yao Koffikro	ITN	arm	60	1	1	1	1	1
1	4	16	12	Mbe+Yao Koffikro	ITN	arm	60	1	1	1	1	1
1	4	17	13	Mbe+Yao Koffikro	ITN	arm	60	1	1	1	1	1
1	4	18	14	Mbe+Yao Koffikro	ITN	arm	60	1	1	1	1	1
1	4	7	3	Mbe+Yao Koffikro	ITN	arm	60	1	1	1	1	1
1	4	10	6	Mbe+Yao Koffikro	ITN	arm	60	1	1	1	1	1
1	4	10	6	Mbe+Yao Koffikro	ITN	arm	60	1	0	2	1	1
1	4	11	7	Mbe+Yao Koffikro	ITN	arm	60	1	1	1	1	1
1	4	13	9	Mbe+Yao Koffikro	ITN	arm	60	1	1	1	1	1
1	4	13	9	Mbe+Yao Koffikro	ITN	arm	60	1	1	1	1	1
1	4	13	9	Mbe+Yao Koffikro	ITN	arm	60	1	1	1	1	1
1	4	14	10	Mbe+Yao Koffikro	ITN	arm	60	1	1	1	1	1
1	4	15	11	Mbe+Yao Koffikro	ITN	arm	60	1	1	1	1	1
1	4	15	11	Mbe+Yao Koffikro	ITN	arm	60	1	1	1	1	1
1	4	9	5	Mbe+Yao Koffikro	ITN	arm	60	1	1	1	1	1
1	4	13	9	Mbe+Yao Koffikro	ITN	arm	60	1	0	2	1	1
1	4	31	27	Mbe+Yao Koffikro	ITN	arm	60	1	1	1	1	1
1	4	24	20	Mbe+Yao Koffikro	ITN	arm	60	1	1	1	1	1
1	4	16	12	Mbe+Yao Koffikro	ITN	arm	60	1	0	2	1	1
1	4	18	14	Mbe+Yao Koffikro	ITN	arm	60	1	1	1	1	1
1	4	27	23	Mbe+Yao Koffikro	ITN	arm	60	1	1	1	1	1
1	4	20	16	Mbe+Yao Koffikro	ITN	arm	60	1	1	1	1	1
1	4	20	16	Mbe+Yao Koffikro	ITN	arm	60	1	1	1	1	1
1	4	24	20	Mbe+Yao Koffikro	ITN	arm	60	1	1	1	1	1
1	4	5	1	Mbe+Yao Koffikro	ITN	arm	60	1	0	2	1	1
1	4	8	4	Mbe+Yao Koffikro	ITN	arm	60	1	0	2	1	1
1	4	10	6	Mbe+Yao Koffikro	ITN	arm	60	1	1	1	1	1
1	4	13	9	Mbe+Yao Koffikro	ITN	arm	60	1	1	1	1	1
1	4	13	9	Mbe+Yao Koffikro	ITN	arm	60	1	0	2	1	1
1	4	13	9	Mbe+Yao Koffikro	ITN	arm	60	1	1	1	1	1
1	4	14	10	Mbe+Yao Koffikro	ITN	arm	60	1	1	1	1	1
1	4	15	11	Mbe+Yao Koffikro	ITN	arm	60	1	1	1	1	1
1	4	16	12	Mbe+Yao Koffikro	ITN	arm	60	1	1	1	1	1
1	4	7	3	Mbe+Yao Koffikro	ITN	no arm	60	1	0	3	1	1
1	4	12	8	Mbe+Yao Koffikro	ITN	no arm	60	1	0	3	1	1
1	4	14	10	Mbe+Yao Koffikro	ITN	no arm	60	1	0	3	1	1
1	4	14	10	Mbe+Yao Koffikro	ITN	no arm	60	1	0	3	1	1
1	4	16	12	Mbe+Yao Koffikro	ITN	no arm	60	1	0	3	1	1
1	4	16	12	Mbe+Yao Koffikro	ITN	no arm	60	1	0	3	1	1
1	4	19	15	Mbe+Yao Koffikro	ITN	no arm	60	1	0	3	1	1
1	4	20	16	Mbe+Yao Koffikro	ITN	no arm	60	1	0	3	1	1
1	4	21	17	Mbe+Yao Koffikro	ITN	no arm	60	1	0	3	1	1
1	4	24	20	Mbe+Yao Koffikro	ITN	no arm	60	1	0	3	1	1
1	4	7	3	Mbe+Yao Koffikro	ITN	no arm	60	1	0	3	1	1
1	4	10	6	Mbe+Yao Koffikro	ITN	no arm	60	1	0	3	1	1
1	4	10	6	Mbe+Yao Koffikro	ITN	no arm	60	1	0	3	1	1
1	4	13	9	Mbe+Yao Koffikro	ITN	no arm	60	1	0	3	1	1
1	4	15	11	Mbe+Yao Koffikro	ITN	no arm	60	1	0	3	1	1
1	4	15	11	Mbe+Yao Koffikro	ITN	no arm	60	1	0	3	1	1
1	4	19	15	Mbe+Yao Koffikro	ITN	no arm	60	1	0	3	1	1
1	4	19	15	Mbe+Yao Koffikro	ITN	no arm	60	1	0	3	1	1
1	4	28	24	Mbe+Yao Koffikro	ITN	no arm	60	1	0	3	1	1
1	4	9	5	Mbe+Yao Koffikro	ITN	no arm	60	1	0	3	1	1
1	4	9	5	Mbe+Yao Koffikro	ITN	no arm	60	1	0	3	1	1
1	4	9	5	Mbe+Yao Koffikro	ITN	no arm	60	1	0	3	1	1
1	4	9	5	Mbe+Yao Koffikro	ITN	no arm	60	1	0	3	1	1
1	4	10	6	Mbe+Yao Koffikro	ITN	no arm	60	1	0	3	1	1
1	4	10	6	Mbe+Yao Koffikro	ITN	no arm	60	1	0	3	1	1
1	4	10	6	Mbe+Yao Koffikro	ITN	no arm	60	1	0	3	1	1
1	4	14	10	Mbe+Yao Koffikro	ITN	no arm	60	1	0	3	1	1
1	4	19	15	Mbe+Yao Koffikro	ITN	no arm	60	1	0	3	1	1
1	4	20	16	Mbe+Yao Koffikro	ITN	no arm	60	1	0	3	1	1
1	4	20	16	Mbe+Yao Koffikro	ITN	no arm	60	1	0	3	1	1
1	4	5	1	Mbe+Yao Koffikro	ITN	no arm	60	1	0	3	1	1
1	4	9	5	Mbe+Yao Koffikro	ITN	no arm	60	1	0	3	1	1
1	4	12	8	Mbe+Yao Koffikro	ITN	no arm	60	1	0	3	1	1
1	4	13	9	Mbe+Yao Koffikro	ITN	no arm	60	1	0	3	1	1
1	4	13	9	Mbe+Yao Koffikro	ITN	no arm	60	1	0	3	1	1
1	4	13	9	Mbe+Yao Koffikro	ITN	no arm	60	1	0	3	1	1
1	4	14	10	Mbe+Yao Koffikro	ITN	no arm	60	1	0	3	1	1
1	4	14	10	Mbe+Yao Koffikro	ITN	no arm	60	1	0	3	1	1
1	4	15	11	Mbe+Yao Koffikro	ITN	no arm	60	1	0	3	1	1
1	4	16	12	Mbe+Yao Koffikro	ITN	no arm	60	1	0	3	1	1
1	4	8	4	Mbe+Yao Koffikro	ITN	arm	180	1	1	1	1	1
1	4	10	6	Mbe+Yao Koffikro	ITN	arm	180	1	1	1	1	1
1	4	13	9	Mbe+Yao Koffikro	ITN	arm	180	1	1	1	1	1
1	4	14	10	Mbe+Yao Koffikro	ITN	arm	180	1	0	2	1	1
1	4	14	10	Mbe+Yao Koffikro	ITN	arm	180	1	1	1	1	1
1	4	14	10	Mbe+Yao Koffikro	ITN	arm	180	1	1	1	1	1
1	4	15	11	Mbe+Yao Koffikro	ITN	arm	180	1	1	1	1	1
1	4	17	13	Mbe+Yao Koffikro	ITN	arm	180	1	1	1	1	1
1	4	17	13	Mbe+Yao Koffikro	ITN	arm	180	1	0	2	1	1
1	4	19	15	Mbe+Yao Koffikro	ITN	arm	180	1	1	1	1	1
1	4	19	15	Mbe+Yao Koffikro	ITN	arm	180	1	1	1	1	1
1	4	13	9	Mbe+Yao Koffikro	ITN	arm	180	1	0	2	1	1
1	4	13	9	Mbe+Yao Koffikro	ITN	arm	180	1	0	2	1	1
1	4	14	10	Mbe+Yao Koffikro	ITN	arm	180	1	1	1	1	1
1	4	14	10	Mbe+Yao Koffikro	ITN	arm	180	1	1	1	1	1
1	4	16	12	Mbe+Yao Koffikro	ITN	arm	180	1	1	1	1	1
1	4	20	16	Mbe+Yao Koffikro	ITN	arm	180	1	1	1	1	1
1	4	15	11	Mbe+Yao Koffikro	ITN	arm	180	1	1	1	1	1
1	4	21	17	Mbe+Yao Koffikro	ITN	arm	180	1	1	1	1	1
1	4	23	19	Mbe+Yao Koffikro	ITN	arm	180	1	1	1	1	1
1	4	19	15	Mbe+Yao Koffikro	ITN	arm	180	1	1	1	1	1
1	4	19	15	Mbe+Yao Koffikro	ITN	arm	180	1	1	1	1	1
1	4	12	8	Mbe+Yao Koffikro	ITN	arm	180	1	1	1	1	1
1	4	12	8	Mbe+Yao Koffikro	ITN	arm	180	1	1	1	1	1
1	4	15	11	Mbe+Yao Koffikro	ITN	arm	180	1	1	1	1	1
1	4	15	11	Mbe+Yao Koffikro	ITN	arm	180	1	1	1	1	1
1	4	15	11	Mbe+Yao Koffikro	ITN	arm	180	1	0	2	1	1
1	4	7	3	Mbe+Yao Koffikro	ITN	arm	180	1	0	2	1	1
1	4	8	4	Mbe+Yao Koffikro	ITN	arm	180	1	1	1	1	1
1	4	10	6	Mbe+Yao Koffikro	ITN	arm	180	1	1	1	1	1
1	4	12	8	Mbe+Yao Koffikro	ITN	arm	180	1	0	2	1	1
1	4	13	9	Mbe+Yao Koffikro	ITN	arm	180	1	0	2	1	1
1	4	11	7	Mbe+Yao Koffikro	ITN	no arm	180	1	0	3	1	1
1	4	11	7	Mbe+Yao Koffikro	ITN	no arm	180	1	0	3	1	1
1	4	11	7	Mbe+Yao Koffikro	ITN	no arm	180	1	0	3	1	1
1	4	11	7	Mbe+Yao Koffikro	ITN	no arm	180	1	0	3	1	1
1	4	12	8	Mbe+Yao Koffikro	ITN	no arm	180	1	0	3	1	1
1	4	13	9	Mbe+Yao Koffikro	ITN	no arm	180	1	0	3	1	1
1	4	14	10	Mbe+Yao Koffikro	ITN	no arm	180	1	0	3	1	1
1	4	14	10	Mbe+Yao Koffikro	ITN	no arm	180	1	0	3	1	1
1	4	17	13	Mbe+Yao Koffikro	ITN	no arm	180	1	0	3	1	1
1	4	19	15	Mbe+Yao Koffikro	ITN	no arm	180	1	0	3	1	1
1	4	5	1	Mbe+Yao Koffikro	ITN	no arm	180	1	0	3	1	1
1	4	8	4	Mbe+Yao Koffikro	ITN	no arm	180	1	0	3	1	1
1	4	9	5	Mbe+Yao Koffikro	ITN	no arm	180	1	0	3	1	1
1	4	11	7	Mbe+Yao Koffikro	ITN	no arm	180	1	0	3	1	1
1	4	11	7	Mbe+Yao Koffikro	ITN	no arm	180	1	0	3	1	1
1	4	14	10	Mbe+Yao Koffikro	ITN	no arm	180	1	0	3	1	1
1	4	14	10	Mbe+Yao Koffikro	ITN	no arm	180	1	0	3	1	1
1	4	15	11	Mbe+Yao Koffikro	ITN	no arm	180	1	0	3	1	1
1	4	15	11	Mbe+Yao Koffikro	ITN	no arm	180	1	0	3	1	1
1	4	10	6	Mbe+Yao Koffikro	ITN	no arm	180	1	0	3	1	1
1	4	10	6	Mbe+Yao Koffikro	ITN	no arm	180	1	0	3	1	1
1	4	11	7	Mbe+Yao Koffikro	ITN	no arm	180	1	0	3	1	1
1	4	13	9	Mbe+Yao Koffikro	ITN	no arm	180	1	0	3	1	1
1	4	14	10	Mbe+Yao Koffikro	ITN	no arm	180	1	0	3	1	1
1	4	16	12	Mbe+Yao Koffikro	ITN	no arm	180	1	0	3	1	1
1	4	16	12	Mbe+Yao Koffikro	ITN	no arm	180	1	0	3	1	1
1	4	16	12	Mbe+Yao Koffikro	ITN	no arm	180	1	0	3	1	1
1	4	19	15	Mbe+Yao Koffikro	ITN	no arm	180	1	0	3	1	1
1	4	19	15	Mbe+Yao Koffikro	ITN	no arm	180	1	0	3	1	1
1	4	19	15	Mbe+Yao Koffikro	ITN	no arm	180	1	0	3	1	1
1	4	10	6	Mbe+Yao Koffikro	ITN	no arm	180	1	0	3	1	1
1	4	11	7	Mbe+Yao Koffikro	ITN	no arm	180	1	0	3	1	1
1	4	14	10	Mbe+Yao Koffikro	ITN	no arm	180	1	0	3	1	1
1	4	14	10	Mbe+Yao Koffikro	ITN	no arm	180	1	0	3	1	1
1	4	14	10	Mbe+Yao Koffikro	ITN	no arm	180	1	0	3	1	1
1	4	13	9	Mbe+Yao Koffikro	ITN	no arm	180	1	0	3	1	1
1	4	14	10	Mbe+Yao Koffikro	ITN	no arm	180	1	0	3	1	1
1	4	14	10	Mbe+Yao Koffikro	ITN	no arm	180	1	0	3	1	1
1	4	15	11	Mbe+Yao Koffikro	ITN	no arm	180	1	0	3	1	1
1	4	15	11	Mbe+Yao Koffikro	ITN	no arm	180	1	0	3	1	1
1	4	10	6	Mbe+Yao Koffikro	ITN	arm	300	2	1	1	1	1
1	4	13	9	Mbe+Yao Koffikro	ITN	arm	300	2	1	1	1	1
1	4	14	10	Mbe+Yao Koffikro	ITN	arm	300	2	1	1	1	1
1	4	14	10	Mbe+Yao Koffikro	ITN	arm	300	2	1	1	1	1
1	4	15	11	Mbe+Yao Koffikro	ITN	arm	300	2	1	1	1	1
1	4	16	12	Mbe+Yao Koffikro	ITN	arm	300	2	1	1	1	1
1	4	19	15	Mbe+Yao Koffikro	ITN	arm	300	2	1	1	1	1
1	4	20	16	Mbe+Yao Koffikro	ITN	arm	300	2	1	1	1	1
1	4	36	32	Mbe+Yao Koffikro	ITN	arm	300	2	1	1	1	1
1	4	24	20	Mbe+Yao Koffikro	ITN	arm	300	2	1	1	1	1
1	4	31	27	Mbe+Yao Koffikro	ITN	arm	300	2	1	1	1	1
1	4	6	2	Mbe+Yao Koffikro	ITN	arm	300	2	1	1	1	1
1	4	7	3	Mbe+Yao Koffikro	ITN	arm	300	2	1	1	1	1
1	4	7	3	Mbe+Yao Koffikro	ITN	arm	300	2	1	1	1	1
1	4	14	10	Mbe+Yao Koffikro	ITN	arm	300	2	1	1	1	1
1	4	16	12	Mbe+Yao Koffikro	ITN	arm	300	2	1	1	1	1
1	4	17	13	Mbe+Yao Koffikro	ITN	arm	300	2	1	1	1	1
1	4	17	13	Mbe+Yao Koffikro	ITN	arm	300	2	1	1	1	1
1	4	17	13	Mbe+Yao Koffikro	ITN	arm	300	2	1	1	1	1
1	4	17	13	Mbe+Yao Koffikro	ITN	arm	300	2	1	1	1	1
1	4	8	4	Mbe+Yao Koffikro	ITN	arm	300	2	0	2	1	1
1	4	42	38	Mbe+Yao Koffikro	ITN	arm	300	2	1	1	1	1
1	4	14	10	Mbe+Yao Koffikro	ITN	arm	300	2	1	1	1	1
1	4	15	11	Mbe+Yao Koffikro	ITN	arm	300	2	1	1	1	1
1	4	15	11	Mbe+Yao Koffikro	ITN	arm	300	2	1	1	1	1
1	4	19	15	Mbe+Yao Koffikro	ITN	arm	300	2	1	1	1	1
1	4	36	32	Mbe+Yao Koffikro	ITN	arm	300	2	1	1	1	1
1	4	20	16	Mbe+Yao Koffikro	ITN	arm	300	2	1	1	1	1
1	4	24	20	Mbe+Yao Koffikro	ITN	arm	300	2	1	1	1	1
1	4	39	35	Mbe+Yao Koffikro	ITN	arm	300	2	1	1	1	1
1	4	11	7	Mbe+Yao Koffikro	ITN	no arm	300	2	0	3	1	1
1	4	12	8	Mbe+Yao Koffikro	ITN	no arm	300	2	0	3	1	1
1	4	13	9	Mbe+Yao Koffikro	ITN	no arm	300	2	0	3	1	1
1	4	14	10	Mbe+Yao Koffikro	ITN	no arm	300	2	0	3	1	1
1	4	14	10	Mbe+Yao Koffikro	ITN	no arm	300	2	0	3	1	1
1	4	14	10	Mbe+Yao Koffikro	ITN	no arm	300	2	0	3	1	1
1	4	15	11	Mbe+Yao Koffikro	ITN	no arm	300	2	0	3	1	1
1	4	17	13	Mbe+Yao Koffikro	ITN	no arm	300	2	0	3	1	1
1	4	18	14	Mbe+Yao Koffikro	ITN	no arm	300	2	0	3	1	1
1	4	18	14	Mbe+Yao Koffikro	ITN	no arm	300	2	0	3	1	1
1	4	19	15	Mbe+Yao Koffikro	ITN	no arm	300	2	0	3	1	1
1	4	20	16	Mbe+Yao Koffikro	ITN	no arm	300	2	0	3	1	1
1	4	20	16	Mbe+Yao Koffikro	ITN	no arm	300	2	0	3	1	1
1	4	9	5	Mbe+Yao Koffikro	ITN	no arm	300	2	0	3	1	1
1	4	9	5	Mbe+Yao Koffikro	ITN	no arm	300	2	0	3	1	1
1	4	10	6	Mbe+Yao Koffikro	ITN	no arm	300	2	0	3	1	1
1	4	10	6	Mbe+Yao Koffikro	ITN	no arm	300	2	0	3	1	1
1	4	10	6	Mbe+Yao Koffikro	ITN	no arm	300	2	0	3	1	1
1	4	10	6	Mbe+Yao Koffikro	ITN	no arm	300	2	0	3	1	1
1	4	10	6	Mbe+Yao Koffikro	ITN	no arm	300	2	0	3	1	1
1	4	10	6	Mbe+Yao Koffikro	ITN	no arm	300	2	0	3	1	1
1	4	10	6	Mbe+Yao Koffikro	ITN	no arm	300	2	0	3	1	1
1	4	10	6	Mbe+Yao Koffikro	ITN	no arm	300	2	0	3	1	1
1	4	10	6	Mbe+Yao Koffikro	ITN	no arm	300	2	0	3	1	1
1	4	15	11	Mbe+Yao Koffikro	ITN	no arm	300	2	0	3	1	1
1	4	15	11	Mbe+Yao Koffikro	ITN	no arm	300	2	0	3	1	1
1	4	6	2	Mbe+Yao Koffikro	ITN	no arm	300	2	0	3	1	1
1	4	8	4	Mbe+Yao Koffikro	ITN	no arm	300	2	0	3	1	1
1	4	10	6	Mbe+Yao Koffikro	ITN	no arm	300	2	0	3	1	1
1	4	10	6	Mbe+Yao Koffikro	ITN	no arm	300	2	0	3	1	1
1	4	15	11	Mbe+Yao Koffikro	ITN	no arm	300	2	0	3	1	1
1	4	16	12	Mbe+Yao Koffikro	ITN	no arm	300	2	0	3	1	1
1	4	16	12	Mbe+Yao Koffikro	ITN	no arm	300	2	0	3	1	1
1	4	16	12	Mbe+Yao Koffikro	ITN	no arm	300	2	0	3	1	1
1	4	16	12	Mbe+Yao Koffikro	ITN	no arm	300	2	0	3	1	1
1	4	19	15	Mbe+Yao Koffikro	ITN	no arm	300	2	0	3	1	1
1	4	12	8	Mbe+Yao Koffikro	ITN	no arm	300	2	0	3	1	1
1	4	12	8	Mbe+Yao Koffikro	ITN	no arm	300	2	0	3	1	1
1	4	13	9	Mbe+Yao Koffikro	ITN	no arm	300	2	0	3	1	1
1	4	13	9	Mbe+Yao Koffikro	ITN	no arm	300	2	0	3	1	1
1	4	13	9	Mbe+Yao Koffikro	ITN	no arm	300	2	0	3	1	1
1	4	14	10	Mbe+Yao Koffikro	ITN	no arm	300	2	0	3	1	1
1	4	16	12	Mbe+Yao Koffikro	ITN	no arm	300	2	0	3	1	1
2	4	20	16	Yao Koffikro	ITN	arm	60	1	1	1	1	1
2	4	19	15	Yao Koffikro	ITN	arm	60	1	1	1	1	1
2	4	16	12	Yao Koffikro	ITN	arm	60	1	1	1	1	1
2	4	22	18	Yao Koffikro	ITN	arm	60	1	1	1	1	1
2	4	17	13	Yao Koffikro	ITN	arm	60	1	1	1	1	1
2	4	19	15	Yao Koffikro	ITN	arm	60	1	1	1	1	1
2	4	17	13	Yao Koffikro	ITN	arm	60	1	1	1	1	1
2	4	24	20	Yao Koffikro	ITN	arm	60	1	1	1	1	1
2	4	20	16	Yao Koffikro	ITN	arm	60	1	1	1	1	1
2	4	20	16	Yao Koffikro	ITN	arm	60	1	0	2	1	1
2	4	22	18	Yao Koffikro	ITN	arm	60	1	1	1	1	1
2	4	21	17	Yao Koffikro	ITN	arm	60	1	1	1	1	1
2	4	21	17	Yao Koffikro	ITN	arm	60	1	1	1	1	1
2	4	24	20	Yao Koffikro	ITN	arm	60	1	0	2	1	1
2	4	26	22	Yao Koffikro	ITN	arm	60	1	0	2	1	1
2	4	26	22	Yao Koffikro	ITN	arm	60	1	1	1	1	1
2	4	27	23	Yao Koffikro	ITN	arm	60	1	1	1	1	1
2	4	28	24	Yao Koffikro	ITN	arm	60	1	1	1	1	1
2	4	29	25	Yao Koffikro	ITN	arm	60	1	1	1	1	1
2	4	25	21	Yao Koffikro	ITN	arm	60	1	1	1	1	1
2	4	21	17	Yao Koffikro	ITN	arm	60	1	1	1	1	1
2	4	17	13	Yao Koffikro	ITN	arm	60	1	0	2	1	1
2	4	16	12	Yao Koffikro	ITN	arm	60	1	1	1	1	1
2	4	19	15	Yao Koffikro	ITN	arm	60	1	1	1	1	1
2	4	9	5	Yao Koffikro	ITN	no arm	60	1	0	3	1	1
2	4	12	8	Yao Koffikro	ITN	no arm	60	1	0	3	1	1
2	4	16	12	Yao Koffikro	ITN	no arm	60	1	0	3	1	1
2	4	16	12	Yao Koffikro	ITN	no arm	60	1	0	3	1	1
2	4	16	12	Yao Koffikro	ITN	no arm	60	1	0	3	1	1
2	4	19	15	Yao Koffikro	ITN	no arm	60	1	0	3	1	1
2	4	19	15	Yao Koffikro	ITN	no arm	60	1	0	3	1	1
2	4	21	17	Yao Koffikro	ITN	no arm	60	1	0	3	1	1
2	4	21	17	Yao Koffikro	ITN	no arm	60	1	0	3	1	1
2	4	22	18	Yao Koffikro	ITN	no arm	60	1	0	3	1	1
2	4	24	20	Yao Koffikro	ITN	no arm	60	1	0	3	1	1
2	4	25	21	Yao Koffikro	ITN	no arm	60	1	0	3	1	1
2	4	26	22	Yao Koffikro	ITN	no arm	60	1	0	3	1	1
2	4	27	23	Yao Koffikro	ITN	no arm	60	1	0	3	1	1
2	4	30	26	Yao Koffikro	ITN	no arm	60	1	0	3	1	1
2	4	31	27	Yao Koffikro	ITN	no arm	60	1	0	3	1	1
2	4	6	2	Yao Koffikro	ITN	arm	180	1	1	1	1	1
2	4	7	3	Yao Koffikro	ITN	arm	180	1	1	1	1	1
2	4	12	8	Yao Koffikro	ITN	arm	180	1	0	2	1	1
2	4	22	18	Yao Koffikro	ITN	arm	180	1	1	1	1	1
2	4	13	9	Yao Koffikro	ITN	arm	180	1	1	1	1	1
2	4	16	12	Yao Koffikro	ITN	arm	180	1	0	2	1	1
2	4	26	22	Yao Koffikro	ITN	arm	180	1	1	1	1	1
2	4	16	12	Yao Koffikro	ITN	arm	180	1	1	1	1	1
2	4	26	22	Yao Koffikro	ITN	arm	180	1	1	1	1	1
2	4	16	12	Yao Koffikro	ITN	arm	180	1	1	1	1	1
2	4	17	13	Yao Koffikro	ITN	arm	180	1	1	1	1	1
2	4	25	21	Yao Koffikro	ITN	arm	180	1	1	1	1	1
2	4	22	18	Yao Koffikro	ITN	arm	180	1	1	1	1	1
2	4	23	19	Yao Koffikro	ITN	arm	180	1	1	1	1	1
2	4	24	20	Yao Koffikro	ITN	arm	180	1	1	1	1	1
2	4	24	20	Yao Koffikro	ITN	arm	180	1	1	1	1	1
2	4	24	20	Yao Koffikro	ITN	arm	180	1	1	1	1	1
2	4	24	20	Yao Koffikro	ITN	arm	180	1	1	1	1	1
2	4	24	20	Yao Koffikro	ITN	arm	180	1	1	1	1	1
2	4	25	21	Yao Koffikro	ITN	arm	180	1	1	1	1	1
2	4	28	24	Yao Koffikro	ITN	arm	180	1	1	1	1	1
2	4	5	1	Yao Koffikro	ITN	no arm	180	1	0	3	1	1
2	4	7	3	Yao Koffikro	ITN	no arm	180	1	0	3	1	1
2	4	7	3	Yao Koffikro	ITN	no arm	180	1	0	3	1	1
2	4	10	6	Yao Koffikro	ITN	no arm	180	1	0	3	1	1
2	4	11	7	Yao Koffikro	ITN	no arm	180	1	0	3	1	1
2	4	12	8	Yao Koffikro	ITN	no arm	180	1	0	3	1	1
2	4	12	8	Yao Koffikro	ITN	no arm	180	1	0	3	1	1
2	4	13	9	Yao Koffikro	ITN	no arm	180	1	0	3	1	1
2	4	16	12	Yao Koffikro	ITN	no arm	180	1	0	3	1	1
2	4	16	12	Yao Koffikro	ITN	no arm	180	1	0	3	1	1
2	4	18	14	Yao Koffikro	ITN	no arm	180	1	0	3	1	1
2	4	21	17	Yao Koffikro	ITN	no arm	180	1	0	3	1	1
2	4	21	17	Yao Koffikro	ITN	no arm	180	1	0	3	1	1
2	4	21	17	Yao Koffikro	ITN	no arm	180	1	0	3	1	1
2	4	22	18	Yao Koffikro	ITN	no arm	180	1	0	3	1	1
2	4	23	19	Yao Koffikro	ITN	no arm	180	1	0	3	1	1
2	4	23	19	Yao Koffikro	ITN	no arm	180	1	0	3	1	1
2	4	24	20	Yao Koffikro	ITN	no arm	180	1	0	3	1	1
2	4	24	20	Yao Koffikro	ITN	no arm	180	1	0	3	1	1
2	4	25	21	Yao Koffikro	ITN	no arm	180	1	0	3	1	1
2	4	26	22	Yao Koffikro	ITN	no arm	180	1	0	3	1	1
2	4	34	30	Yao Koffikro	ITN	arm	300	2	1	1	1	1
2	4	10	6	Yao Koffikro	ITN	arm	300	2	1	1	1	1
2	4	31	27	Yao Koffikro	ITN	arm	300	2	1	1	1	1
2	4	17	13	Yao Koffikro	ITN	arm	300	2	1	1	1	1
2	4	18	14	Yao Koffikro	ITN	arm	300	2	1	1	1	1
2	4	18	14	Yao Koffikro	ITN	arm	300	2	0	2	1	1
2	4	18	14	Yao Koffikro	ITN	arm	300	2	0	2	1	1
2	4	19	15	Yao Koffikro	ITN	arm	300	2	1	1	1	1
2	4	20	16	Yao Koffikro	ITN	arm	300	2	0	2	1	1
2	4	20	16	Yao Koffikro	ITN	arm	300	2	1	1	1	1
2	4	20	16	Yao Koffikro	ITN	arm	300	2	1	1	1	1
2	4	23	19	Yao Koffikro	ITN	arm	300	2	1	1	1	1
2	4	23	19	Yao Koffikro	ITN	arm	300	2	1	1	1	1
2	4	25	21	Yao Koffikro	ITN	arm	300	2	1	1	1	1
2	4	30	26	Yao Koffikro	ITN	arm	300	2	1	1	1	1
2	4	31	27	Yao Koffikro	ITN	arm	300	2	1	1	1	1
2	4	5	1	Yao Koffikro	ITN	no arm	300	2	0	3	1	1
2	4	5	1	Yao Koffikro	ITN	no arm	300	2	0	3	1	1
2	4	5	1	Yao Koffikro	ITN	no arm	300	2	0	3	1	1
2	4	5	1	Yao Koffikro	ITN	no arm	300	2	0	3	1	1
2	4	7	3	Yao Koffikro	ITN	no arm	300	2	0	3	1	1
2	4	8	4	Yao Koffikro	ITN	no arm	300	2	0	3	1	1
2	4	8	4	Yao Koffikro	ITN	no arm	300	2	0	3	1	1
2	4	9	5	Yao Koffikro	ITN	no arm	300	2	0	3	1	1
2	4	11	7	Yao Koffikro	ITN	no arm	300	2	0	3	1	1
2	4	12	8	Yao Koffikro	ITN	no arm	300	2	0	3	1	1
2	4	15	11	Yao Koffikro	ITN	no arm	300	2	0	3	1	1
2	4	16	12	Yao Koffikro	ITN	no arm	300	2	0	3	1	1
2	4	16	12	Yao Koffikro	ITN	no arm	300	2	0	3	1	1
2	4	16	12	Yao Koffikro	ITN	no arm	300	2	0	3	1	1
2	4	17	13	Yao Koffikro	ITN	no arm	300	2	0	3	1	1
2	4	18	14	Yao Koffikro	ITN	no arm	300	2	0	3	1	1
2	4	19	15	Yao Koffikro	ITN	no arm	300	2	0	3	1	1
2	4	19	15	Yao Koffikro	ITN	no arm	300	2	0	3	1	1
2	4	20	16	Yao Koffikro	ITN	no arm	300	2	0	3	1	1
2	4	20	16	Yao Koffikro	ITN	no arm	300	2	0	3	1	1
2	4	21	17	Yao Koffikro	ITN	no arm	300	2	0	3	1	1
2	4	23	19	Yao Koffikro	ITN	no arm	300	2	0	3	1	1
2	4	25	21	Yao Koffikro	ITN	no arm	300	2	0	3	1	1
2	4	26	22	Yao Koffikro	ITN	no arm	300	2	0	3	1	1
3	4	28	24	Yao Koffikro	ITN	arm	300	2	1	1	1	2
3	4	19	15	Yao Koffikro	ITN	arm	300	2	1	1	1	2
3	4	30	26	Yao Koffikro	ITN	arm	300	2	1	1	1	2
3	4	10	6	Yao Koffikro	ITN	arm	300	2	1	1	1	2
3	4	15	11	Yao Koffikro	ITN	arm	300	2	1	1	1	2
3	4	27	23	Yao Koffikro	ITN	arm	300	2	1	1	1	2
3	4	28	24	Yao Koffikro	ITN	arm	300	2	1	1	1	2
3	4	19	15	Yao Koffikro	ITN	arm	300	2	1	1	1	2
3	4	16	12	Yao Koffikro	ITN	arm	300	2	1	1	1	2
3	4	17	13	Yao Koffikro	ITN	arm	300	2	1	1	1	2
3	4	21	17	Yao Koffikro	ITN	arm	300	2	1	1	1	2
3	4	17	13	Yao Koffikro	ITN	arm	300	2	1	1	1	2
3	4	18	14	Yao Koffikro	ITN	arm	300	2	1	1	1	2
3	4	18	14	Yao Koffikro	ITN	arm	300	2	1	1	1	2
3	4	28	24	Yao Koffikro	ITN	arm	300	2	1	1	1	2
3	4	16	12	Yao Koffikro	ITN	arm	300	2	1	1	1	2
3	4	10	6	Yao Koffikro	ITN	arm	300	2	1	1	1	2
3	4	14	10	Yao Koffikro	ITN	arm	300	2	1	1	1	2
3	4	24	20	Yao Koffikro	ITN	arm	300	2	1	1	1	2
3	4	29	25	Yao Koffikro	ITN	arm	300	2	1	1	1	2
3	4	27	23	Yao Koffikro	ITN	arm	300	2	1	1	1	2
3	4	18	14	Yao Koffikro	ITN	arm	300	2	1	1	1	2
3	4	14	10	Yao Koffikro	ITN	arm	300	2	1	1	1	2
3	4	17	13	Yao Koffikro	ITN	arm	300	2	1	1	1	2
3	4	21	17	Yao Koffikro	ITN	arm	300	2	1	1	1	2
3	4	25	21	Yao Koffikro	ITN	arm	300	2	1	1	1	2
3	4	17	13	Yao Koffikro	ITN	arm	300	2	1	1	1	2
3	4	14	10	Yao Koffikro	ITN	arm	300	2	0	2	1	2
3	4	12	8	Yao Koffikro	ITN	arm	300	2	0	2	1	2
3	4	18	14	Yao Koffikro	ITN	arm	300	2	0	2	1	2
3	4	11	7	Yao Koffikro	ITN	arm	300	2	0	2	1	2
3	4	12	8	Yao Koffikro	ITN	arm	300	2	0	2	1	2
3	4	5	1	Yao Koffikro	ITN	arm	300	2	0	2	1	2
3	4	10	6	Yao Koffikro	ITN	arm	300	2	0	2	1	2
3	4	11	7	Yao Koffikro	ITN	arm	300	2	0	2	1	2
3	4	11	7	Yao Koffikro	ITN	arm	300	2	0	2	1	2
3	4	10	6	Yao Koffikro	ITN	arm	300	2	0	2	1	2
3	4	16	12	Yao Koffikro	ITN	arm	300	2	0	2	1	2
3	4	14	10	Yao Koffikro	ITN	arm	300	2	0	2	1	2
3	4	14	10	Yao Koffikro	ITN	arm	300	2	0	2	1	2
3	4	12	8	Yao Koffikro	ITN	arm	300	2	0	2	1	2
3	4	15	11	Yao Koffikro	ITN	arm	300	2	0	2	1	2
3	4	6	2	Yao Koffikro	ITN	arm	300	2	0	2	1	2
3	4	11	7	Yao Koffikro	ITN	arm	300	2	0	2	1	2
3	4	12	8	Yao Koffikro	ITN	arm	300	2	0	2	1	2
3	4	11	7	Yao Koffikro	ITN	arm	300	2	0	2	1	2
3	4	7	3	Yao Koffikro	ITN	no arm	300	2	0	3	1	2
3	4	8	4	Yao Koffikro	ITN	no arm	300	2	0	3	1	2
3	4	13	9	Yao Koffikro	ITN	no arm	300	2	0	3	1	2
3	4	14	10	Yao Koffikro	ITN	no arm	300	2	0	3	1	2
3	4	12	8	Yao Koffikro	ITN	no arm	300	2	0	3	1	2
3	4	17	13	Yao Koffikro	ITN	no arm	300	2	0	3	1	2
3	4	19	15	Yao Koffikro	ITN	no arm	300	2	0	3	1	2
3	4	17	13	Yao Koffikro	ITN	no arm	300	2	0	3	1	2
3	4	13	9	Yao Koffikro	ITN	no arm	300	2	0	3	1	2
3	4	18	14	Yao Koffikro	ITN	no arm	300	2	0	3	1	2
3	4	17	13	Yao Koffikro	ITN	no arm	300	2	0	3	1	2
3	4	10	6	Yao Koffikro	ITN	no arm	300	2	0	3	1	2
3	4	13	9	Yao Koffikro	ITN	no arm	300	2	0	3	1	2
3	4	12	8	Yao Koffikro	ITN	no arm	300	2	0	3	1	2
3	4	10	6	Yao Koffikro	ITN	no arm	300	2	0	3	1	2
3	4	13	9	Yao Koffikro	ITN	no arm	300	2	0	3	1	2
3	4	13	9	Yao Koffikro	ITN	no arm	300	2	0	3	1	2
3	4	8	4	Yao Koffikro	ITN	no arm	300	2	0	3	1	2
3	4	14	10	Yao Koffikro	ITN	no arm	300	2	0	3	1	2
3	4	13	9	Yao Koffikro	ITN	no arm	300	2	0	3	1	2
3	4	12	8	Yao Koffikro	ITN	no arm	300	2	0	3	1	2
3	4	18	14	Yao Koffikro	ITN	no arm	300	2	0	3	1	2
3	4	19	15	Yao Koffikro	ITN	no arm	300	2	0	3	1	2
3	4	13	9	Yao Koffikro	ITN	no arm	300	2	0	3	1	2
3	4	11	7	Yao Koffikro	ITN	no arm	300	2	0	3	1	2
3	4	14	10	Yao Koffikro	ITN	no arm	300	2	0	3	1	2
3	4	8	4	Yao Koffikro	ITN	no arm	300	2	0	3	1	2
3	4	8	4	Yao Koffikro	ITN	no arm	300	2	0	3	1	2
3	4	15	11	Yao Koffikro	ITN	no arm	300	2	0	3	1	2
3	4	18	14	Yao Koffikro	ITN	no arm	300	2	0	3	1	2
3	4	0	-4	Yao Koffikro	ITN	no arm	300	2	0	3	1	2
3	4	14	10	Yao Koffikro	ITN	no arm	300	2	0	3	1	2
3	4	14	10	Yao Koffikro	ITN	no arm	300	2	0	3	1	2
3	4	9	5	Yao Koffikro	ITN	no arm	300	2	0	3	1	2
3	4	13	9	Yao Koffikro	ITN	no arm	300	2	0	3	1	2
3	4	14	10	Yao Koffikro	ITN	no arm	300	2	0	3	1	2
3	4	19	15	Yao Koffikro	ITN	no arm	300	2	0	3	1	2
3	4	12	8	Yao Koffikro	ITN	no arm	300	2	0	3	1	2
4	4	31	27	Yao Koffikro	ITN	arm	300	2	1	1	1	2
4	4	29	25	Yao Koffikro	ITN	arm	300	2	1	1	1	2
4	4	7	3	Yao Koffikro	ITN	arm	300	2	1	1	1	2
4	4	18	14	Yao Koffikro	ITN	arm	300	2	1	1	1	2
4	4	32	28	Yao Koffikro	ITN	arm	300	2	1	1	1	2
4	4	17	13	Yao Koffikro	ITN	arm	300	2	1	1	1	2
4	4	32	28	Yao Koffikro	ITN	arm	300	2	1	1	1	2
4	4	21	17	Yao Koffikro	ITN	arm	300	2	1	1	1	2
4	4	21	17	Yao Koffikro	ITN	arm	300	2	1	1	1	2
4	4	23	19	Yao Koffikro	ITN	arm	300	2	1	1	1	2
4	4	6	2	Yao Koffikro	ITN	arm	300	2	0	2	1	2
4	4	7	3	Yao Koffikro	ITN	arm	300	2	0	2	1	2
4	4	13	9	Yao Koffikro	ITN	arm	300	2	0	2	1	2
4	4	18	14	Yao Koffikro	ITN	arm	300	2	0	2	1	2
4	4	17	13	Yao Koffikro	ITN	arm	300	2	0	2	1	2
4	4	17	13	Yao Koffikro	ITN	arm	300	2	0	2	1	2
4	4	5	1	Yao Koffikro	ITN	arm	300	2	0	2	1	2
4	4	17	13	Yao Koffikro	ITN	arm	300	2	0	2	1	2
4	4	21	17	Yao Koffikro	ITN	arm	300	2	0	2	1	2
4	4	15	11	Yao Koffikro	ITN	arm	300	2	0	2	1	2
4	4	8	4	Yao Koffikro	ITN	arm	300	2	0	2	1	2
4	4	16	12	Yao Koffikro	ITN	arm	300	2	0	2	1	2
4	4	10	6	Yao Koffikro	ITN	arm	300	2	0	2	1	2
4	4	21	17	Yao Koffikro	ITN	arm	300	2	0	2	1	2
4	4	21	17	Yao Koffikro	ITN	no arm	300	2	0	3	1	2
4	4	16	12	Yao Koffikro	ITN	no arm	300	2	0	3	1	2
4	4	12	8	Yao Koffikro	ITN	no arm	300	2	0	3	1	2
4	4	8	4	Yao Koffikro	ITN	no arm	300	2	0	3	1	2
4	4	15	11	Yao Koffikro	ITN	no arm	300	2	0	3	1	2
4	4	23	19	Yao Koffikro	ITN	no arm	300	2	0	3	1	2
4	4	15	11	Yao Koffikro	ITN	no arm	300	2	0	3	1	2
4	4	16	12	Yao Koffikro	ITN	no arm	300	2	0	3	1	2
4	4	28	24	Yao Koffikro	ITN	no arm	300	2	0	3	1	2
4	4	22	18	Yao Koffikro	ITN	no arm	300	2	0	3	1	2
4	4	19	15	Yao Koffikro	ITN	no arm	300	2	0	3	1	2
4	4	23	19	Yao Koffikro	ITN	no arm	300	2	0	3	1	2
4	4	17	13	Yao Koffikro	ITN	no arm	300	2	0	3	1	2
4	4	16	12	Yao Koffikro	ITN	no arm	300	2	0	3	1	2
4	4	9	5	Yao Koffikro	ITN	no arm	300	2	0	3	1	2
4	4	13	9	Yao Koffikro	ITN	no arm	300	2	0	3	1	2
4	4	21	17	Yao Koffikro	ITN	no arm	300	2	0	3	1	2
4	4	8	4	Yao Koffikro	ITN	no arm	300	2	0	3	1	2
4	4	14	10	Yao Koffikro	ITN	no arm	300	2	0	3	1	2
4	4	16	12	Yao Koffikro	ITN	no arm	300	2	0	3	1	2
4	4	19	15	Yao Koffikro	ITN	no arm	300	2	0	3	1	2
4	4	5	1	Yao Koffikro	ITN	no arm	300	2	0	3	1	2
4	4	15	11	Yao Koffikro	ITN	no arm	300	2	0	3	1	2
4	4	16	12	Yao Koffikro	ITN	no arm	300	2	0	3	1	2
4	4	22	18	Yao Koffikro	ITN	no arm	300	2	0	3	1	2
4	4	7	3	Yao Koffikro	ITN	no arm	300	2	0	3	1	2
4	4	16	12	Yao Koffikro	ITN	no arm	300	2	0	3	1	2
4	4	6	2	Yao Koffikro	ITN	no arm	300	2	0	3	1	2
4	4	5	1	Yao Koffikro	ITN	no arm	300	2	0	3	1	2
4	4	4	0	Yao Koffikro	ITN	no arm	300	2	0	3	1	2
4	4	5	1	Yao Koffikro	ITN	no arm	300	2	0	3	1	2
4	4	14	10	Yao Koffikro	ITN	no arm	300	2	0	3	1	2
